# Supplementary material for: The Effect of Low-Temperature Thermal Processing on Bovine Hydroxyapatite Bone Substitutes, toward Bone Cell Interaction and Differentiation
Source: Materials (Basel). 2022 Mar 29;15(7):2504. doi: 10.3390/ma15072504 (PMC8999525; doi:10.3390/ma15072504)
Supplement: Supplementary file 1 [file materials-15-02504-s001.zip]

Archive with 1 entries (1 files):
- materials-1633262-supplementary.pdf
